# Supplementary material for: Quinoa Phenotyping Methodologies: An International Consensus
Source: Plants (Basel). 2021 Aug 24;10(9):1759. doi: 10.3390/plants10091759 (PMC8472428; doi:10.3390/plants10091759)
Supplement: Supplementary file 1 [file plants-10-01759-s001.zip]

Archive with 8 entries (8 files):
- Supplementary file 1_Phenotyping cards.pdf
- __MACOSX/._Supplementary file 1_Phenotyping cards.pdf
- Supplementary file 2_blue card template.pdf
- __MACOSX/._Supplementary file 2_blue card template.pdf
- Supplementary file 3_Equipment List.pdf
- __MACOSX/._Supplementary file 3_Equipment List.pdf
- Supplementary file 4_QuinoaCollab_NIR_Scan.pdf
- __MACOSX/._Supplementary file 4_QuinoaCollab_NIR_Scan.pdf
